# Supplementary material for: Molecular Integrative Analysis of the Inhibitory Effects of Dipeptides on Amyloid β Peptide 1–42 Polymerization
Source: Int J Mol Sci. 2023 Apr 21;24(8):7673. doi: 10.3390/ijms24087673 (PMC10141046; doi:10.3390/ijms24087673)
Supplement: Supplementary file 1 [file ijms-24-07673-s001.zip]

Archive with 1 entries (1 files):
- ijms-2292052-supplementary.pdf
